# Supplementary material for: Genomic Regions Associated with Multiple Sclerosis Are Active in B Cells
Source: PLoS One. 2012 Mar 2;7(3):e32281. doi: 10.1371/journal.pone.0032281 (PMC3292555; doi:10.1371/journal.pone.0032281)
Supplement: Table S1 — List of MS associated SNPs and SNPs in perfect LD (r2 = 1) with overlapping chromatin states. (XLSX) [file pone.0032281.s001.xlsx]

## Sheet: Sheet1
Chromosome	Position	SNPs (primary SNP in yellow)	Candidate Gene	Chromatin state
1	2527324	rs4074789	MMEL1(TNFRSF14)	H
1	2527698	rs41300092	MMEL1(TNFRSF14)	H
1	2528069	rs10910105	MMEL1(TNFRSF14)	H
1	2528209	rs10797436	MMEL1(TNFRSF14)	H
1	2528746	rs10910106	MMEL1(TNFRSF14)	H
1	2532513	rs10910111	MMEL1(TNFRSF14)	H
1	2534500	rs10752748	MMEL1(TNFRSF14)	H
1	2536089	rs6684865	MMEL1(TNFRSF14)	H
1	2541520	rs10797441	MMEL1(TNFRSF14)	H
1	2543484	rs3890745	MMEL1(TNFRSF14)	H
1	2543618	rs4474198	MMEL1(TNFRSF14)	H
1	2545500	rs28568531	MMEL1(TNFRSF14)	H
1	2545985	rs7368072	MMEL1(TNFRSF14)	H
1	2546408	rs7368105	MMEL1(TNFRSF14)	H
1	2546569	rs7364820	MMEL1(TNFRSF14)	H
1	2549449	rs12730932	MMEL1(TNFRSF14)	H
1	2551146	rs28532547	MMEL1(TNFRSF14)	H
1	2553110	rs12749591	MMEL1(TNFRSF14)	H
1	2554043	rs6698817	MMEL1(TNFRSF14)	H
1	2554325	rs12752515	MMEL1(TNFRSF14)	H
1	2557360	rs6666788	MMEL1(TNFRSF14)	H
1	2559883	rs4648565	MMEL1(TNFRSF14)	H
1	2561683	rs28690427	MMEL1(TNFRSF14)	H
1	2563938	rs9970196	MMEL1(TNFRSF14)	AP
1	2688810	rs6666430	MMEL1(TNFRSF14)	H
1	2692967	rs6657596	MMEL1(TNFRSF14)	H
1	2699024	rs4648356	MMEL1(TNFRSF14)	H
1	2706484	rs897628	MMEL1(TNFRSF14)	H
1	92913252	rs11809055	EVI5	H
1	92920965	rs11810217	EVI5	H
1	92925852	rs111807611	EVI5	H
1	92926683	rs35612297	EVI5	H
1	92928783	rs2051841	EVI5	H
1	92930692	rs72724574	EVI5	WT
1	92932826	rs11577426	EVI5	WT
1	92944512	rs12749786	EVI5	H
1	92953113	rs12749480	EVI5	H
1	92965326	rs12743005	EVI5	H
1	101104124	rs12048904	2nd hit in VCAM1	H
1	101165997	rs58029001	VCAM1	ST
1	101169721	rs56402739	VCAM1	WT
1	101180107	rs11581062	VCAM1	ST
1	101181521	rs3850453	VCAM1	ST
1	101182560	rs6577216	VCAM1	WT
1	101189459	rs11582211	VCAM1	ST
1	101191157	rs6675403	VCAM1	ST
1	101194997	rs17525451	VCAM1	WT
1	101197149	rs6693456	VCAM1	WT
1	116902480	rs1335532	CD58	SE
1	116904172	rs1414273	CD58	AP
1	116905738	rs2300747	CD58	AP
1	190786488	rs1323298	RGS1	SE
1	190790892	rs2816305	RGS1	SE
1	190791899	rs2760521	RGS1	WE
1	190802176	rs1359063	RGS1	H
1	190803008	rs2816317	RGS1	H
1	190803381	rs2760527	RGS1	H
1	190803408	rs2760528	RGS1	H
1	190803436	rs2816316	RGS1	H
1	190803509	rs2816315	RGS1	H
1	190804023	rs1323297	RGS1	H
1	190804131	rs1323296	RGS1	H
1	190807644	rs1323292	RGS1	H
1	190810460	rs1547624	RGS1	WE
1	190811418	rs2984920	RGS1	AP
1	190811722	rs7535818	RGS1	AP
1	199140852	rs35730213	C1orf106(KIF21B)	WT
1	199141351	rs55838263	C1orf106(KIF21B)	WE
1	199141718	rs12132298	C1orf106(KIF21B)	WE
1	199141865	rs12132349	C1orf106(KIF21B)	WE
1	199144185	rs7554511	C1orf106(KIF21B)	WE
1	199144473	rs41299637	C1orf106(KIF21B)	WT
1	199145350	rs12131796	C1orf106(KIF21B)	WT
1	199148015	rs10800746	C1orf106(KIF21B)	H
1	199148218	rs7522462	C1orf106(KIF21B)	H
2	43212565	rs12466022	-	WE
2	43212631	rs12471190	-	WE
2	43213569	rs28498283	-	SE
2	68500040	rs12622670	PLEK	WE
2	68500287	rs7592330	PLEK	WE
2	68500505	rs7592560	PLEK	WE
2	68500599	rs7595037	PLEK	WE
2	112373248	rs6729037	MERTK	PP
2	112375250	rs1516629	MERTK	I
2	112376009	rs2001444	MERTK	H
2	112377577	rs17835605	MERTK	H
2	112377918	rs55785997	MERTK	H
2	112381551	rs79559916	MERTK	H
2	112381672	rs17174870	MERTK	H
2	112382567	rs55728465	MERTK	H
2	112383393	rs55708724	MERTK	H
2	112384675	rs75069292	MERTK	H
2	112385115	rs12477716	MERTK	H
2	112386421	rs7568632	MERTK	H
2	112386517	rs1400321	MERTK	H
2	112387203	rs58641606	MERTK	H
2	112390105	rs7575552	MERTK	H
2	112391276	rs80088736	MERTK	H
2	136692725	rs882300	CXCR4	PR
2	230796328	rs13384787	SP140	WE
2	230813890	rs10198539	SP140	ST
2	230814968	rs10201872	SP140	ST
2	230815179	rs10202244	SP140	ST
2	230818826	rs28445040	SP140	ST
2	230824034	rs9989746	SP140	WT
3	27763784	rs11129295	EOMES	H
3	27766618	rs12330493	EOMES	H
3	28046448	rs669607	-	H
3	107041527	rs2028597	CBLB	ST
3	107043568	rs78795990	CBLB	ST
3	107050729	rs76314485	CBLB	ST
3	107058747	rs75471618	CBLB	ST
3	120702624	rs2293370	TMEM39A(CD80)	WP
3	120705146	rs1131265	TMEM39A(CD80)	ST
3	120711198	rs9843355	TMEM39A(CD80)	ST
3	120720488	rs62264485	TMEM39A(CD80)	ST
3	120727283	rs57271503	TMEM39A(CD80)	ST
3	120727734	rs13092998	TMEM39A(CD80)	ST
3	120734898	rs34844599	TMEM39A(CD80)	ST
3	123143354	rs4285028	2nd hit in CD86	ST
3	123275877	rs4308217	3rd hit in CD86	SE
3	123278779	rs11922347	CD86	SE
3	123279458	rs9282641	CD86	AP
3	161189880	rs7615589	IL12A	SE
3	161192345	rs2243123	IL12A	WP
3	161197241	rs2243140	IL12A	WT
3	161198105	rs2243148	IL12A	WT
4	103791368	rs228623	NFKB1	ST
4	103791799	rs228625	NFKB1	WT
4	103792130	rs228627	NFKB1	WT
4	103796513	rs228613	NFKB1	WT
4	103797685	rs228614	NFKB1	ST
4	103798508	rs228615	NFKB1	ST
4	103798739	rs228616	NFKB1	ST
4	103806025	rs227361	NFKB1	ST
5	35887588	rs1494564	IL7R	WE
5	35888068	rs6890853	IL7R	SE
5	35893461	rs11567694	IL7R	SE
5	35893607	rs10213865	IL7R	WE
5	35896909	rs11567705	IL7R	WT
5	35898598	rs7717955	IL7R	WE
5	35910332	rs6897932	IL7R	WT
5	35914852	rs6881270	IL7R	WT
5	35914913	rs6881706	IL7R	WT
5	35917133	rs11742240	IL7R	WT
5	35917200	rs11742270	IL7R	WT
5	40355634	rs1445002	PTGER4	H
5	40356444	rs73099712	PTGER4	H
5	40357238	rs73099715	PTGER4	H
5	40362541	rs12374574	PTGER4	H
5	40366841	rs348603	PTGER4	H
5	40367121	rs348604	PTGER4	H
5	40368755	rs73099728	PTGER4	H
5	40373021	rs114616683	PTGER4	H
5	40380421	rs13183025	PTGER4	H
5	40382448	rs73099741	PTGER4	H
5	40383226	rs6889364	PTGER4	H
5	40389945	rs73082840	PTGER4	H
5	40396215	rs11743463	PTGER4	H
5	40411916	rs56244034	PTGER4	WE
5	40413623	rs17227583	PTGER4	WE
5	40419818	rs895123	PTGER4	WP
5	40425044	rs1124233	PTGER4	H
5	40425609	rs12187530	PTGER4	H
5	40427983	rs2371685	PTGER4	H
5	40428485	rs4613763	PTGER4	H
5	40429958	rs10512735	PTGER4	H
5	40430428	rs6897633	PTGER4	H
5	40432182	rs11749040	PTGER4	H
5	40433947	rs113957080	PTGER4	H
5	40435777	rs11738106	PTGER4	H
5	40437266	rs17234657	PTGER4	WE
5	40437990	rs6879283	PTGER4	WE
5	40438434	rs6883975	PTGER4	WT
5	40438950	rs1373694	PTGER4	WT
5	40442742	rs6896243	PTGER4	SE
5	40457379	rs115948982	PTGER4	H
5	158692478	rs2546890	IL12B	WE
6	91044593	rs2174281	BACH2	PR
6	91053070	rs4142967	BACH2	WE
6	91053490	rs12212193	BACH2	I
6	128320491	rs802734	THEMIS	H
6	135781048	rs11154801	MYB(AHI1)	H
6	137494601	rs17066096	IL22RA2	H
6	138002706	rs17066662	-	WT
6	138004746	rs12524433	-	I
6	138007111	rs13207033	-	WT
6	138007580	rs4896289	-	WT
6	138008553	rs34810205	-	WT
6	138008907	rs13192841	-	WT
6	138008945	rs12527282	-	WT
6	138010292	rs2056224	-	WE
6	138010330	rs2056223	-	WE
6	138013551	rs13199053	-	H
6	138016529	rs66469519	-	H
6	138022567	rs67178054	-	WT
6	138039025	rs4896295	-	H
6	138040853	rs34996815	-	WE
6	138044330	rs10499194	-	WE
6	138047121	rs13205649	-	WT
6	138050372	rs66499821	-	WT
6	138051593	rs34654849	-	H
6	138052844	rs12525643	-	H
6	159385965	rs1738074	TAGAP	AP
6	159388553	rs212411	TAGAP	WT
6	159389562	rs182429	TAGAP	H
7	148855291	rs58026905	ZNF746	H
7	148877613	rs3735320	ZNF746	ST
7	148896661	rs56707870	ZNF746	ST
7	148910553	rs11766910	ZNF746	ST
7	148916854	rs354031	ZNF746	ST
7	148920397	rs354033	ZNF746	ST
7	148921430	rs354034	ZNF746	ST
7	148928037	rs354042	ZNF746	SE
7	148928265	rs354043	ZNF746	SE
7	148931541	rs354045	ZNF746	ST
8	79544710	rs10808825	IL7	H
8	79546415	rs11985754	IL7	H
8	79555183	rs6990902	IL7	H
8	79563593	rs1520333	IL7	H
8	79571297	rs6982372	IL7	H
8	79571904	rs10086475	IL7	H
8	79885663	rs2587156	Previously reported IL7	WT
8	128878739	rs6470578	MYC	AP
8	128884211	rs4410871	MYC	ST
8	129236322	rs13249280	PVT1	H
8	129239778	rs4733839	PVT1	H
8	129239958	rs4733840	PVT1	H
8	129240264	rs13255672	PVT1	H
8	129241743	rs36111777	PVT1	H
8	129242943	rs55886082	PVT1	H
8	129243466	rs4733842	PVT1	H
8	129244227	rs13276381	PVT1	H
8	129244642	rs4733843	PVT1	H
8	129245193	rs7826401	PVT1	H
8	129245841	rs7017155	PVT1	H
8	129246952	rs11989574	PVT1	H
8	129248272	rs13280095	PVT1	H
8	129248278	rs13280365	PVT1	H
8	129248970	rs7830477	PVT1	H
8	129249491	rs36099148	PVT1	WE
8	129249512	rs34746976	PVT1	WE
8	129249889	rs1995218	PVT1	WE
8	129250829	rs4733598	PVT1	WT
8	129252026	rs7016362	PVT1	WT
8	129252266	rs16902685	PVT1	WT
8	129254581	rs6989829	PVT1	WE
8	129255133	rs6470605	PVT1	WE
8	129255178	rs6470606	PVT1	WE
8	129255251	rs6470607	PVT1	WE
8	129255607	rs7825733	PVT1	WE
8	129255730	rs7826019	PVT1	WE
8	129255818	rs7826413	PVT1	WE
8	129256930	rs6987197	PVT1	WE
8	129257152	rs6987519	PVT1	WE
8	129257607	rs4733844	PVT1	WT
8	129257639	rs4733845	PVT1	WT
8	129259726	rs12156002	PVT1	WT
8	129261453	rs2019960	PVT1	WT
8	129262797	rs11997042	PVT1	WT
8	129267472	rs59602790	PVT1	WP
8	129268067	rs16902700	PVT1	WE
8	129271758	rs34409623	PVT1	WT
8	129273373	rs6996790	PVT1	WT
8	129279508	rs62527078	PVT1	WT
10	6140731	rs3134883	IL2RA	WP
10	6141719	rs3118470	IL2RA	WE
10	6150835	rs7090512	2nd hit in IL2RA	WE
10	80730323	rs1250550	ZMIZ1	ST
10	94459960	rs11187144	HHEX	H
10	94461575	rs4933736	HHEX	WE
10	94463609	rs7087591	HHEX	WT
10	94464077	rs10786053	HHEX	WT
10	94467199	rs10748582	HHEX	PR
10	94469087	rs1112718	HHEX	PR
10	94471897	rs7923837	HHEX	PR
10	94472056	rs7923866	HHEX	PR
11	60588858	rs650258	CD6	WT
11	118259563	rs630923	CXCR5	PP
12	6310270	rs1800693	TNFRSF1A	SE
12	6317038	rs1860545	TNFRSF1A	SE
12	9766166	rs10844597	CLECL1	SE
12	9767358	rs10466829	CLECL1	SE
12	9767617	rs11052710	CLECL1	SE
12	9768035	rs10743819	CLECL1	AP
12	9768144	rs10772085	CLECL1	AP
12	9769090	rs7307111	CLECL1	AP
12	9769850	rs2401391	CLECL1	AP
12	9769922	rs7976584	CLECL1	AP
12	9770351	rs2401393	CLECL1	AP
12	9770502	rs2192437	CLECL1	AP
12	9770635	rs10844617	CLECL1	AP
12	9770693	rs2401394	CLECL1	AP
12	9770807	rs2401395	CLECL1	AP
12	9771381	rs7970116	CLECL1	AP
12	9771708	rs7973638	CLECL1	AP
12	9776349	rs10844622	CLECL1	AP
12	9777266	rs10492166	CLECL1	AP
12	9780424	rs7956831	CLECL1	SE
12	56419523	rs12368653	CYP27B1	WE
12	56421687	rs12371356	CYP27B1	AP
12	122013881	rs4275659	ARL6IP4	WT
12	122016971	rs61955196	ARL6IP4	WP
12	122026915	rs884956	ARL6IP4	WP
12	122030232	rs3759115	ARL6IP4	AP
12	122032064	rs55742290	ARL6IP4	AP
12	122067925	rs12425850	ARL6IP4	H
12	122086024	rs11613937	ARL6IP4	H
12	122095009	rs11608811	ARL6IP4	PR
12	122107559	rs10773921	ARL6IP4	I
12	122110831	rs7957096	ARL6IP4	WT
12	122134572	rs4148862	ARL6IP4	SE
12	122135328	rs4148863	ARL6IP4	WE
12	122138448	rs10848428	ARL6IP4	WT
12	122141695	rs1727307	ARL6IP4	WE
12	122152641	rs1790094	ARL6IP4	H
12	122157549	rs1790106	ARL6IP4	WE
12	122161116	rs949143	ARL6IP4	H
12	122170445	rs1790121	ARL6IP4	WE
12	122172692	rs1790122	ARL6IP4	H
14	68320644	rs12435329	ZFP36L1	WT
14	68323096	rs11158763	ZFP36L1	SE
14	68323117	rs12434551	ZFP36L1	SE
14	68323944	rs4902647	ZFP36L1	SE
14	75071810	rs2359737	BATF	ST
14	75075310	rs2300603	BATF	SE
14	87464613	rs7141097	GALC(GPR65)	WT
14	87476282	rs112634971	GALC(GPR65)	WE
14	87483638	rs17123925	GALC(GPR65)	WT
14	87487851	rs8019944	GALC(GPR65)	WE
14	87489111	rs2301123	GALC(GPR65)	WE
14	87495397	rs116150779	GALC(GPR65)	WT
14	87496271	rs8015102	GALC(GPR65)	WT
14	87497777	rs80094596	GALC(GPR65)	WT
14	87502745	rs7141758	GALC(GPR65)	WT
14	87516953	rs17203370	GALC(GPR65)	WT
14	87529548	rs73312836	GALC(GPR65)	AP
14	87530522	rs8007714	GALC(GPR65)	SE
14	87532614	rs73312845	GALC(GPR65)	WE
14	87532759	rs73312850	GALC(GPR65)	WE
14	87533141	rs8003806	GALC(GPR65)	WT
14	87533845	rs57564449	GALC(GPR65)	WT
14	87536592	rs58824819	GALC(GPR65)	WT
14	87536980	rs117262875	GALC(GPR65)	WT
14	87538233	rs4418995	GALC(GPR65)	WE
14	87542931	rs1372363	GALC(GPR65)	AP
14	87544206	rs68177277	GALC(GPR65)	WP
14	87550770	rs7156702	GALC(GPR65)	WT
14	87551047	rs7156254	GALC(GPR65)	WT
14	87551745	rs58961470	GALC(GPR65)	WT
14	87552685	rs74929665	GALC(GPR65)	WT
14	87553945	rs7152721	GALC(GPR65)	WT
14	87554297	rs8016427	GALC(GPR65)	WT
14	87557442	rs2119704	GALC(GPR65)	WT
14	87557842	rs56972319	GALC(GPR65)	WT
14	87559576	rs59761017	GALC(GPR65)	WT
14	87559964	rs74074328	GALC(GPR65)	WE
14	87567480	rs67412305	GALC(GPR65)	H
14	87569798	rs17123978	GALC(GPR65)	H
14	87570398	rs60623686	GALC(GPR65)	H
14	87570899	rs66469373	GALC(GPR65)	H
14	87570953	rs56168158	GALC(GPR65)	H
14	87571482	rs10220369	GALC(GPR65)	H
14	87571605	rs10220371	GALC(GPR65)	H
14	87572918	rs66475691	GALC(GPR65)	H
14	87575490	rs59246400	GALC(GPR65)	H
14	87575495	rs58839614	GALC(GPR65)	H
14	87576031	rs7157875	GALC(GPR65)	H
14	87577583	rs28424269	GALC(GPR65)	H
14	87577695	rs28645517	GALC(GPR65)	H
14	87582448	rs17123987	GALC(GPR65)	H
14	87583770	rs7151916	GALC(GPR65)	H
14	87593775	rs57103834	GALC(GPR65)	H
14	87599632	rs74850043	GALC(GPR65)	H
14	87601968	rs60410555	GALC(GPR65)	H
14	87602495	rs59578734	GALC(GPR65)	H
14	87603654	rs73318427	GALC(GPR65)	H
14	87604985	rs1441810	GALC(GPR65)	H
14	87605194	rs8013837	GALC(GPR65)	H
14	87613716	rs17124024	GALC(GPR65)	H
14	87614954	rs57668430	GALC(GPR65)	H
14	87626072	rs76306664	GALC(GPR65)	H
16	1013373	rs2573148	SOX8	H
16	1013532	rs63194866	SOX8	H
16	1013553	rs2744148	SOX8	H
16	1014444	rs449295	SOX8	H
16	1014459	rs421245	SOX8	H
16	1014527	rs400354	SOX8	H
16	1014932	rs416055	SOX8	H
16	11085302	rs7200786	CLEC16A(CIITA)	WT
16	84567261	rs12232384	IRF8	H
16	84568534	rs13333054	IRF8	H
17	37761506	rs9891119	STAT3	SE
17	37773416	rs957970	STAT3	WT
17	37773451	rs957971	STAT3	WT
17	37783361	rs1026916	STAT3	SE
17	37786227	rs8068748	STAT3	ST
17	37787601	rs7211777	STAT3	WE
17	55379057	rs180515	RPS6KB1	ST
18	54504665	rs4940738	MALT1	SE
18	54511871	rs7239068	MALT1	ST
18	54522363	rs7230925	MALT1	ST
18	54522999	rs9946837	MALT1	ST
18	54526781	rs8088079	MALT1	ST
18	54526838	rs4940743	MALT1	ST
18	54534303	rs9959997	MALT1	SE
18	54535031	rs7234035	MALT1	ST
18	54535172	rs7238078	MALT1	ST
18	54535685	rs7238879	MALT1	ST
18	54540412	rs11873030	MALT1	ST
18	54546377	rs9966968	MALT1	ST
18	54550898	rs9963281	MALT1	ST
18	54551806	rs28740963	MALT1	ST
18	54553775	rs7236784	MALT1	ST
18	54557937	rs55653859	MALT1	ST
18	54573848	rs4545915	MALT1	WT
19	6619972	rs1077667	TNFSF14	AP
19	10380410	rs17697965	TYK2(ICAM3)	WP
19	10381064	rs8112449	TYK2(ICAM3)	WE
19	10381891	rs12978984	TYK2(ICAM3)	WE
19	10382548	rs35951601	TYK2(ICAM3)	SE
19	10383176	rs7253917	TYK2(ICAM3)	SE
19	10387831	rs35916055	TYK2(ICAM3)	SE
19	18158608	rs62120363	MPV17L2(IL12RB1)	WT
19	18158656	rs62120364	MPV17L2(IL12RB1)	WT
19	18163239	rs55990904	MPV17L2(IL12RB1)	SE
19	18163261	rs56128769	MPV17L2(IL12RB1)	SE
19	18165700	rs874628	MPV17L2(IL12RB1)	AP
19	54560863	rs2303759	DKKL1(CD37)	H
20	44114260	rs12624433	CD40	H
20	44126005	rs13037326	CD40	SE
20	44135527	rs2425752	CD40	ST
20	52223150	rs2248137	CYP24A1	PR
20	52224925	rs2248359	CYP24A1	PR
20	61880157	rs6062314	TNFRSF6B	H
22	20436618	rs5749806	MAPK1	H
22	20445004	rs6928	MAPK1	ST
22	20445498	rs3810610	MAPK1	ST
22	20446202	rs13943	MAPK1	ST
22	20458678	rs2006893	MAPK1	ST
22	20461125	rs2283792	MAPK1	WT
22	20475101	rs5999515	MAPK1	WT
22	20476399	rs5999521	MAPK1	ST
22	20486789	rs2266967	MAPK1	ST
22	20487661	rs5749986	MAPK1	ST
22	20493425	rs9607287	MAPK1	WT
22	20501567	rs3788332	MAPK1	SE
22	20515347	rs6518986	MAPK1	WT
22	20516479	rs1892846	MAPK1	WT
22	20516562	rs1892848	MAPK1	WT
22	20518009	rs5999750	MAPK1	WT
22	49318132	rs140522	SCO2	AP
